# Supplementary material for: Nano-scale solution of the Poisson-Nernst-Planck (PNP) equations in a fraction of two neighboring cells reveals the magnitude of intercellular electrochemical waves
Source: PLoS Comput Biol. 2023 Feb 15;19(2):e1010895. doi: 10.1371/journal.pcbi.1010895 (PMC9974139; doi:10.1371/journal.pcbi.1010895)
Supplement: S1 Data — Excel spreadsheet containing the underlying numerical data of Figs 12 and 14. (XLSX) [file pcbi.1010895.s002.xlsx]

## Sheet: Figure12
Data underlying Figure 12
Pre-junctional cell:
Le (nm)	#channels	dphi (mV)	dNa (mM)	dK (mM)	dCa (mM)	dCl (mM)
5	0	0	0	0	0	0
5	4	-0.6997	-7.5954	0.0667	0.0378	-1.5057
5	36	-4.1143	-19.1633	0.5443	0.2687	-10.2204
5	196	-13.4658	-28.3025	1.2280	0.5284	-20.9169
5	900	-31.8152	-24.6777	1.1815	0.3644	-20.8789
10	0	0	0	0	0	0
10	4	-0.6233	-7.6561	0.0566	0.0313	-1.2165
10	36	-3.1255	-17.6490	0.4230	0.2235	-8.2140
10	196	-9.0849	-24.7661	0.9019	0.4309	-16.2554
10	900	-20.4985	-20.1505	0.7870	0.2740	-14.6922
30	0	0	0	0	0	0
30	4	-0.5996	-7.6776	0.0544	0.0302	-1.1445
30	36	-2.7140	-17.5599	0.4048	0.2203	-7.9214
30	196	-6.9277	-24.7989	0.8782	0.4301	-15.9660
30	900	-13.2182	-20.8432	0.7879	0.2817	-14.8345
Post-junctional cell:
Le (nm)	#channels	dphi (mV)	dNa (mM)	dK (mM)	dCa (mM)	dCl (mM)
5	0	0	0	0	0	0
5	4	-0.5005	-0.9123	0.0281	0.0191	-1.5057
5	36	-2.8856	-7.3924	0.3309	0.1539	-10.2204
5	196	-11.5993	-19.1340	0.9505	0.3882	-20.9169
5	900	-30.3653	-21.8141	1.0958	0.3465	-20.8789
10	0	0	0	0	0	0
10	4	-0.3410	-0.3138	0.0084	0.0064	-0.2897
10	36	-1.2119	-2.5256	0.1074	0.0491	-2.2854
10	196	-5.1714	-6.9993	0.3142	0.1221	-6.3474
10	900	-16.3479	-9.7566	0.4462	0.1387	-8.9359
30	0	0	0	0	0	0
30	4	-0.2688	-0.0452	-0.0004	0.0007	-0.0435
30	36	-0.4378	-0.3733	0.0140	0.0059	-0.3428
30	196	-1.2543	-0.8197	0.0345	0.0113	-0.7571
30	900	-4.1558	-0.9085	0.0389	0.0033	-0.8554

## Sheet: Figure14
Data underlying Figure 14
	Pre-junctional	Pre-junctional	Post-junctional	Pre-junctional	Pre-junctional	Post-junctional	Pre-junctional	Post-junctional
Ly*Lz (um^2)	Upstroke duration (ns)	min(phi_e) (mV)	min(phi_e) (mV)	min(I_Na) (pA)	min([Na]) (mM)	min([Na]) (mM)	max([K]) (mM)	max([K]) (mM)
0.09	255	-9.08486	-5.17145	-415.504	76.1381	93.905	6.00948	5.4218
0.36	1213	-9.60017	-5.88205	-427.382	72.0221	90.3015	6.26837	5.5946
1.0	2962	-10.2069	-6.49736	-435.667	69.1013	87.5852	6.46436	5.73118
4.0	13530	-11.0489	-7.5876	-440.043	63.5777	82.0225	6.86328	6.03372
